# Supplementary material for: CD4+ T Lymphocytes—From Their Multiple Immunological Roles to New Sensing Strategies Using Marine Magnetotactic Bacteria—A Systematic Review
Source: Sensors (Basel). 2026 May 23;26(11):3324. doi: 10.3390/s26113324 (PMC13259368; doi:10.3390/s26113324)
Supplement: Supplementary file 1 [file sensors-26-03324-s001.zip]

Archive with 1 entries (1 files):
- sensors-4281979-supplementary.pdf
